# Supplementary material for: A Metabolomics Approach for Predicting OATP1B-Type Transporter-Mediated Drug–Drug Interaction Liabilities
Source: Pharmaceutics. 2022 Sep 13;14(9):1933. doi: 10.3390/pharmaceutics14091933 (PMC9502272; doi:10.3390/pharmaceutics14091933)
Supplement: Supplementary file 1 [file pharmaceutics-14-01933-s001.zip]

Archive with 1 entries (1 files):
- pharmaceutics-1878447-SI.pdf
